# Supplementary material for: CYR61 Expression Is Induced by IGF1 and Promotes the Proliferation of Prostate Cancer Cells Through the PI3/AKT Signaling Pathway
Source: Int J Mol Sci. 2025 Sep 15;26(18):8991. doi: 10.3390/ijms26188991 (PMC12470006; doi:10.3390/ijms26188991)
Supplement: Supplementary file 1 [file ijms-26-08991-s001.zip]

Archive with 1 entries (1 files):
- ijms-3727461-supplementary.pdf
